# Supplementary material for: Neural Correlates of Impaired Cognitive Control in Individuals with Methamphetamine Dependence: An fMRI Study
Source: Brain Sci. 2023 Jan 24;13(2):197. doi: 10.3390/brainsci13020197 (PMC9954217; doi:10.3390/brainsci13020197)
Supplement: Supplementary file 1 [file brainsci-13-00197-s001.zip]

Archive with 1 entries (1 files):
- brainsci-2139164-supplementary.pdf
